# Supplementary material for: Characterization of the Bacterial Communities of Life Stages of Free Living Lone Star Ticks (Amblyomma americanum)
Source: PLoS One. 2014 Jul 23;9(7):e102130. doi: 10.1371/journal.pone.0102130 (PMC4108322; doi:10.1371/journal.pone.0102130)
Supplement: Table S4 — Metastats results comparing the differential abundance of bacterial operational taxonomic units between Amblyomma americanum DNA collections. (XLSX) [file pone.0102130.s011.xlsx]

## Sheet: Sheet1
Table S4. Metastats results comparing the differential abundance of bacterial OTUs between Amblyomma americanum DNA collections.
Only results significant at q<0.05 and p<0.05 are given. Bootstrap values are given in parentheses for each level of the taxonomic assignment of each OTU.
OTU	No. Georgia Ticks Positive	No. Archival Ticks Positive	Total Sequence Abundance	Georgia Mean Relative Sequence Abundance	Archival Mean Relative Sequence Abundance	p-value	q-value	Known Tick Associate?	Taxonomy
Otu001	102	27	63180	0.526221	0.291483	0.004995	0.020992	Yes	Bacteria(100);"Proteobacteria"(100);Gammaproteobacteria(100);Legionellales(100);Coxiellaceae(100);Coxiella(100);
Otu007	0	3	398	0	0.013724	0.008991	0.035657	Yes	Bacteria(100);"Proteobacteria"(100);Alphaproteobacteria(100);Rickettsiales(100);Rickettsiaceae(100);Midichloria(100);
Otu009	56	0	383	0.003683	0	0.000999	0.005307	No	Bacteria(100);Firmicutes(100);Bacilli(100);Bacillales(100);Bacillaceae_1(67);unclassified(67);
Otu012	10	0	416	0.004	0	0.000999	0.005307	Yes	Bacteria(100);"Proteobacteria"(100);Alphaproteobacteria(100);Rickettsiales(100);Anaplasmataceae(100);Wolbachia(100);
Otu013	36	0	152	0.001462	0	0.000999	0.005307	No	Bacteria(100);"Proteobacteria"(100);Alphaproteobacteria(100);Rhizobiales(100);Bradyrhizobiaceae(52);unclassified(52);
Otu016	39	0	133	0.001279	0	0.000999	0.005307	No	Bacteria(100);"Proteobacteria"(100);Alphaproteobacteria(100);Rhodobacterales(100);Rhodobacteraceae(100);Rhodobaca(100);
Otu017	36	0	111	0.001067	0	0.000999	0.005307	No	Bacteria(100);Firmicutes(100);Bacilli(100);Bacillales(100);unclassified(100);unclassified(100);
Otu019	35	0	130	0.00125	0	0.000999	0.005307	No	Bacteria(100);"Actinobacteria"(100);Actinobacteria(100);Nitriliruptorales(100);Nitriliruptoraceae(100);Nitriliruptor(100);
Otu020	9	18	125	0.000173	0.00369	0.000999	0.005307	No	Bacteria(100);"Proteobacteria"(100);Alphaproteobacteria(100);Rhizobiales(100);Methylobacteriaceae(100);Methylobacterium(100);
Otu021	2	12	196	4.8e-05	0.006586	0.012987	0.047491	No	Bacteria(100);"Proteobacteria"(100);Alphaproteobacteria(100);Rhizobiales(100);unclassified(99);unclassified(99);
Otu023	29	0	110	0.001058	0	0.000999	0.005307	No	Bacteria(100);Firmicutes(100);Bacilli(100);Bacillales(100);Sporolactobacillaceae(99);Sporolactobacillaceae_incertae_sedis(99);
Otu024	4	13	103	0.000115	0.003138	0.010989	0.041814	No	Bacteria(100);"Actinobacteria"(100);Actinobacteria(100);Actinomycetales(100);Mycobacteriaceae(99);Mycobacterium(99);
Otu028	1	8	46	1e-05	0.001552	0.000999	0.005307	No	Bacteria(100);"Acidobacteria"(100);Acidobacteria_Gp1(100);Acidobacteria_Gp1_order_incertae_sedis(100);Acidobacteria_Gp1_family_incertae_sedis(100);Gp1(100);
Otu030	0	9	76	0	0.002621	0.000999	0.005307	No	Bacteria(100);"Proteobacteria"(100);Alphaproteobacteria(100);Rhizobiales(100);unclassified(93);unclassified(93);
Otu031	1	7	27	0	0.000931	0.000999	0.005307	No	Bacteria(100);"Proteobacteria"(100);Alphaproteobacteria(100);Rhodospirillales(100);Acetobacteraceae(100);unclassified(100);
Otu032	0	13	70	0	0.002414	0.000999	0.005307	No	Bacteria(100);"Proteobacteria"(100);Alphaproteobacteria(100);Rhizobiales(100);unclassified(100);unclassified(100);
Otu034	1	7	45	1e-05	0.001517	0.000999	0.005307	No	Bacteria(100);"Proteobacteria"(100);Alphaproteobacteria(100);Rhizobiales(100);Methylobacteriaceae(88);Methylobacterium(85);
Otu035	0	2	34	0	0.001172	0.000999	0.005307	No	Bacteria(100);Firmicutes(100);Bacilli(100);Bacillales(100);Bacillaceae_1(100);Bacillus(100);
Otu036	0	4	15	0	0.000517	0.000999	0.005307	No	Bacteria(100);"Proteobacteria"(100);Alphaproteobacteria(100);Rhodospirillales(100);Acetobacteraceae(100);unclassified;
Otu040	0	4	46	0	0.001586	0.001998	0.00987	No	Bacteria(100);"Proteobacteria"(100);Alphaproteobacteria(100);Rhodospirillales(100);Acetobacteraceae(100);unclassified(100);
Otu044	0	7	23	0	0.000793	0.000999	0.005307	No	Bacteria(100);"Actinobacteria"(100);Actinobacteria(100);Actinomycetales(100);Microbacteriaceae(100);unclassified(95);
Otu045	0	3	7	0	0.000241	0.002997	0.013834	No	Bacteria(100);"Proteobacteria"(100);Alphaproteobacteria(100);Rhizobiales(100);Beijerinckiaceae(90);unclassified(83);
Otu046	0	4	23	0	0.000793	0.001998	0.00987	No	Bacteria(100);"Bacteroidetes"(100);"Sphingobacteria"(100);"Sphingobacteriales"(100);Cytophagaceae(99);Hymenobacter(83);
Otu047	0	4	7	0	0.000241	0.000999	0.005307	No	Bacteria(100);"Acidobacteria"(100);Acidobacteria_Gp1(100);Acidobacteria_Gp1_order_incertae_sedis(100);Acidobacteria_Gp1_family_incertae_sedis(100);Gp1(100);
Otu048	0	6	39	0	0.001345	0.000999	0.005307	No	Bacteria(100);"Proteobacteria"(100);Alphaproteobacteria(100);Rhizobiales(100);unclassified(100);unclassified(100);
Otu050	8	0	19	0.000183	0	0.000999	0.005307	No	Bacteria(100);"Proteobacteria"(100);Alphaproteobacteria(100);Rhizobiales(100);Phyllobacteriaceae(100);unclassified(73);
Otu051	0	5	19	0	0.000655	0.000999	0.005307	No	Bacteria(100);"Proteobacteria"(100);Alphaproteobacteria(100);unclassified(99);unclassified(99);unclassified(99);
Otu053	0	4	13	0	0.000448	0.001998	0.00987	No	Bacteria(100);"Actinobacteria"(100);Actinobacteria(100);Actinomycetales(100);Nocardiaceae(100);unclassified(98);
Otu055	0	1	9	0	0.00031	0.010989	0.041814	No	Bacteria(100);"Proteobacteria"(100);Alphaproteobacteria(100);Caulobacterales(100);Caulobacteraceae(100);Phenylobacterium(72);
Otu056	0	2	28	0	0.000966	0.002997	0.013834	No	Bacteria(100);"Acidobacteria"(100);Acidobacteria_Gp1(100);Acidobacteria_Gp1_order_incertae_sedis(100);Acidobacteria_Gp1_family_incertae_sedis(100);Gp1(100);
Otu058	0	3	20	0	0.00069	0.000999	0.005307	No	Bacteria(100);"Actinobacteria"(100);Actinobacteria(100);Actinomycetales(100);unclassified(100);unclassified(100);
Otu059	6	0	8	7.7e-05	0	0.003996	0.017581	Yes	Bacteria(100);"Proteobacteria"(100);Gammaproteobacteria(100);Legionellales(100);Coxiellaceae(100);Coxiella(100);
Otu064	0	4	4	0	0.000138	0.000999	0.005307	No	Bacteria(100);"Actinobacteria"(100);Actinobacteria(100);Actinomycetales(100);Pseudonocardiaceae(71);unclassified(71);
Otu065	0	3	7	0	0.000241	0.000999	0.005307	No	Bacteria(100);"Proteobacteria"(100);Gammaproteobacteria(100);Pseudomonadales(100);Moraxellaceae(100);Acinetobacter(100);
Otu066	0	2	10	0	0.000345	0.003996	0.017581	No	Bacteria(100);"Acidobacteria"(100);Acidobacteria_Gp1(100);Acidobacteria_Gp1_order_incertae_sedis(100);Acidobacteria_Gp1_family_incertae_sedis(100);Gp1(100);
Otu067	0	2	2	0	6.9e-05	0.000999	0.005307	No	Bacteria(100);"Proteobacteria"(100);Alphaproteobacteria(100);Rhodospirillales(100);Acetobacteraceae(100);unclassified(100);
Otu069	0	3	5	0	0.000172	0.000999	0.005307	No	Bacteria(100);"Bacteroidetes"(100);"Sphingobacteria"(100);"Sphingobacteriales"(100);Sphingobacteriaceae(100);Pedobacter(100);
Otu070	0	2	10	0	0.000345	0.006993	0.028537	No	Bacteria(100);"Proteobacteria"(100);Alphaproteobacteria(100);Rhizobiales(100);Rhizobiaceae(100);Rhizobium(100);
Otu075	0	4	9	0	0.00031	0.000999	0.005307	No	Bacteria(100);"Proteobacteria"(100);Alphaproteobacteria(100);Rhizobiales(100);Rhizobiaceae(91);Rhizobium(87);
Otu076	0	3	6	0	0.000207	0.000999	0.005307	No	Bacteria(100);unclassified(100);unclassified(100);unclassified(100);unclassified(100);unclassified(100);
Otu077	0	2	7	0	0.000241	0.004995	0.020992	No	Bacteria(100);"Bacteroidetes"(100);"Sphingobacteria"(100);"Sphingobacteriales"(100);Cytophagaceae(100);Hymenobacter(100);
Otu078	0	2	6	0	0.000207	0.002997	0.013834	No	Bacteria(100);"Acidobacteria"(100);Acidobacteria_Gp3(100);Acidobacteria_Gp3_order_incertae_sedis(100);Acidobacteria_Gp3_family_incertae_sedis(100);Gp3(100);
Otu079	0	3	10	0	0.000345	0.002997	0.013834	No	Bacteria(100);"Bacteroidetes"(100);"Sphingobacteria"(100);"Sphingobacteriales"(100);Sphingobacteriaceae(100);Sphingobacterium(100);
Otu080	0	2	3	0	0.000103	0.000999	0.005307	No	Bacteria(100);"Bacteroidetes"(100);"Sphingobacteria"(100);"Sphingobacteriales"(100);Chitinophagaceae(100);unclassified(100);
Otu084	0	5	5	0	0.000172	0.004995	0.020992	No	Bacteria(100);"Proteobacteria"(100);Alphaproteobacteria(100);Rhizobiales(100);Rhizobiaceae(67);Rhizobium(56);
Otu088	0	4	5	0	0.000172	0.000999	0.005307	No	Bacteria(100);"Proteobacteria"(100);Alphaproteobacteria(100);Rhizobiales(100);unclassified(100);unclassified(100);
Otu089	0	3	4	0	0.000138	0.013986	0.049226	No	Bacteria(100);"Proteobacteria"(100);Alphaproteobacteria(100);Rhodospirillales(100);Acetobacteraceae(100);Roseomonas(100);
Otu092	0	2	6	0	0.000207	0.000999	0.005307	No	Bacteria(100);"Proteobacteria"(100);Alphaproteobacteria(100);Rhizobiales(100);unclassified(54);unclassified(54);
Otu095	0	4	9	0	0.00031	0.001998	0.00987	No	Bacteria(100);"Proteobacteria"(100);Alphaproteobacteria(100);Rhizobiales(100);"Aurantimonadaceae"(100);Aurantimonas(100);
Otu096	0	3	8	0	0.000276	0.000999	0.005307	No	Bacteria(100);"Actinobacteria"(100);Actinobacteria(100);Actinomycetales(100);Corynebacteriaceae(100);Corynebacterium(100);
Otu098	0	1	10	0	0.000345	0.00999	0.039068	No	Bacteria(100);"Proteobacteria"(100);Alphaproteobacteria(100);unclassified(65);unclassified(65);unclassified(65);
Otu101	0	2	4	0	0.000138	0.005994	0.02482	No	Bacteria(100);"Actinobacteria"(100);Actinobacteria(100);Actinomycetales(100);Nocardiaceae(100);Rhodococcus(100);
Otu102	0	4	4	0	0.000138	0.000999	0.005307	No	Bacteria(100);"Actinobacteria"(100);Actinobacteria(100);Actinomycetales(100);Propionibacteriaceae(100);Friedmanniella(79);
Otu104	0	2	3	0	0.000103	0.000999	0.005307	No	Bacteria(100);"Proteobacteria"(100);Betaproteobacteria(100);Burkholderiales(100);unclassified(93);unclassified(93);
Otu108	0	3	6	0	0.000207	0.000999	0.005307	No	Bacteria(100);"Proteobacteria"(100);Alphaproteobacteria(100);Sphingomonadales(100);Sphingomonadaceae(100);Sphingomonas(100);
Otu110	0	3	8	0	0.000276	0.000999	0.005307	No	Bacteria(100);"Bacteroidetes"(100);Flavobacteria(100);"Flavobacteriales"(100);Flavobacteriaceae(100);Chryseobacterium(100);
Otu116	0	4	8	0	0.000276	0.000999	0.005307	No	Bacteria(100);unclassified(100);unclassified(100);unclassified(100);unclassified(100);unclassified(100);
Otu117	0	2	6	0	0.000207	0.000999	0.005307	No	Bacteria(100);Firmicutes(100);Clostridia(100);Clostridiales(100);Clostridiales_Incertae_Sedis_XI(100);Finegoldia(100);
Otu120	0	2	4	0	0.000138	0.000999	0.005307	No	Bacteria(100);"Proteobacteria"(100);Alphaproteobacteria(100);Rhizobiales(100);Beijerinckiaceae(100);unclassified(100);
Otu121	0	2	3	0	0.000103	0.000999	0.005307	No	Bacteria(100);"Actinobacteria"(100);Actinobacteria(100);Actinomycetales(100);Pseudonocardiaceae(90);Pseudonocardia(90);
Otu124	1	0	2	1.9e-05	0	0.013986	0.049226	No	Bacteria(100);"Actinobacteria"(100);Actinobacteria(100);Actinomycetales(100);unclassified(100);unclassified(100);
Otu128	0	2	2	0	6.9e-05	0.000999	0.005307	No	Bacteria(100);"Proteobacteria"(100);Alphaproteobacteria(100);Sphingomonadales(100);Sphingomonadaceae(100);Sphingomonas(100);
Otu130	0	2	3	0	0.000103	0.000999	0.005307	No	Bacteria(100);"Proteobacteria"(100);Alphaproteobacteria(100);Sphingomonadales(100);Sphingomonadaceae(100);Sphingomonas(89);
Otu131	0	1	4	0	0.000138	0.008991	0.035657	No	Bacteria(100);"Proteobacteria"(100);Alphaproteobacteria(100);Rhodospirillales(100);Acetobacteraceae(100);unclassified(100);
Otu141	0	2	6	0	0.000207	0.003996	0.017581	No	Bacteria(100);"Proteobacteria"(100);Alphaproteobacteria(100);Rhodospirillales(100);unclassified(100);unclassified(100);
Otu147	0	1	4	0	0.000138	0.000999	0.005307	No	Bacteria(100);Firmicutes(100);Bacilli(100);Lactobacillales(100);Enterococcaceae(86);Enterococcus(86);
Otu150	0	1	7	0	0.000241	0.000999	0.005307	No	Bacteria(100);"Proteobacteria"(100);unclassified(72);unclassified(72);unclassified(72);unclassified(72);
Otu151	0	1	3	0	0.000103	0.000999	0.005307	No	Bacteria(100);unclassified(100);unclassified(100);unclassified(100);unclassified(100);unclassified(100);
Otu152	0	2	3	0	0.000103	0.000999	0.005307	No	Bacteria(100);"Proteobacteria"(100);Alphaproteobacteria(100);Rhodospirillales(86);Acetobacteraceae(72);unclassified(72);
Otu156	0	1	3	0	0.000103	0.000999	0.005307	Yes	Bacteria(100);"Proteobacteria"(100);Alphaproteobacteria(100);Rickettsiales(100);Rickettsiaceae(100);unclassified(100);
Otu168	0	2	3	0	0.000103	0.000999	0.005307	No	Bacteria(100);"Proteobacteria"(100);Alphaproteobacteria(100);unclassified(67);unclassified(67);unclassified(67);
Otu169	0	2	4	0	0.000138	0.000999	0.005307	No	Bacteria(100);unclassified(100);unclassified(100);unclassified(100);unclassified(100);unclassified(100);
Otu184	0	2	3	0	0.000103	0.000999	0.005307	No	Bacteria(100);"Proteobacteria"(100);Alphaproteobacteria(100);Sphingomonadales(100);Sphingomonadaceae(100);Sphingomonas(100);
Otu188	0	3	2	0	6.9e-05	0.012987	0.047491	No	Bacteria(100);"Proteobacteria"(100);Alphaproteobacteria(100);Rhizobiales(100);Methylobacteriaceae(100);unclassified(61);
Otu195	0	1	3	0	0.000103	0.000999	0.005307	No	Bacteria(100);"Armatimonadetes"(100);Armatimonadetes_gp5_class_incertae_sedis(100);Armatimonadetes_gp5_order_incetae_sedis(100);Armatimonadetes_gp5_family_incetae_sedis(100);Armatimonadetes_gp5(100);
Otu199	0	1	2	0	6.9e-05	0.011988	0.045007	No	Bacteria(100);"Bacteroidetes"(100);unclassified(75);unclassified(75);unclassified(75);unclassified(75);
Otu222	0	2	3	0	0.000103	0.000999	0.005307	No	Bacteria(100);unclassified(100);unclassified(100);unclassified(100);unclassified(100);unclassified(100);
Otu296	1	0	2	0	6.9e-05	0.000999	0.005307	No	Bacteria(100);"Bacteroidetes"(100);"Sphingobacteria"(100);"Sphingobacteriales"(100);Sphingobacteriaceae(100);unclassified(100);
Otu328	0	1	2	0	6.9e-05	0.013986	0.049226	No	Bacteria(100);"Proteobacteria"(100);Betaproteobacteria(100);Burkholderiales(100);Comamonadaceae(100);Schlegelella(100);
Otu339	1	0	2	0	6.9e-05	0.000999	0.005307	No	Bacteria(100);unclassified(100);unclassified(100);unclassified(100);unclassified(100);unclassified(100);
